# Supplementary material for: Chaperone-usher fimbriae in a diverse selection of Gallibacterium genomes
Source: BMC Genomics. 2014 Dec 12;15(1):1093. doi: 10.1186/1471-2164-15-1093 (PMC4299563; doi:10.1186/1471-2164-15-1093)
Supplement: Supplementary file 1 — Additional file 1: Table S1: The 48 fimbrial clusters identified in 22 strains of Gallibacterium spp. (XLSX 18 KB) [file 12864_2014_6899_MOESM1_ESM.xlsx]

## Sheet: Sheet1
Strain		Fimbrial cluster*	Expression in vitro	Locus_tag
				MFS	C	U	FA		nd	not determined
F149		Flf_c	-	IE01_08410	IE01_08405	IE01_08400	IE01_08395
		Flf2_a**	nd	IE01_11955	IE01_11960	IE01_11720A IE01_11720B	IE01_11715
		Flf3_g	-	IE01_09645	IE01_09640	IE01_09635	IE01_09630		MFS	Major fimbrial subunit
23K10		Flf_a	+	IO46_07590	IO46_07585	IO46_07580	IO46_07575		C	Chaperone
		Flf1_a	-	IO46_06505	IO46_06510	IO46_06515	IO46_06520		U	Usher
		Flf3_c	+	IO46_03435	IO46_03440	IO46_03445	IO46_03450		FA	Fimbrial adhesin
23T10		Flf_a	+	IO45_06850	IO45_06855	IO45_06860	IO45_06865
		Flf1_a	-	IO45_07450	IO45_07445	IO45_07440	IO45_07435		*as determined by phylogenetic- and conserved domain-based analysis
21K2		Flf_b	+	IO47_11360	IO47_11365	IO47_11370	IO47_11375		**on two contigs
		Flf1_a	-	IO47_07520	IO47_07525	IO47_07530	IO47_07535
		Flf3_g	-	IO47_05510	IO47_05515	IO47_05520	IO47_05525
21T2		Flf_f	+	JP28_09825	JP28_09830	JP28_09835	JP28_09840
		Flf1_a	-	JP28_06460	JP28_06455	JP28_06450	JP28_06445
36961/Sv7		Flf1_a	-	JP34_08355	JP34_08360	JP34_08365	JP34_08370
		Flf3_c	-	JP34_06040	JP34_06045	JP34_06050	JP34_06055
		Flf4_b	nd	JP34_08605	JP34_08610	JP34_08615	JP34_08620
10672-6 Salp		Flf1_a	-	JL12_07225	JL12_07230	JL12_07235	JL12_07240
		Flf4_b	nd	JL12_10285	JL12_10280	JL12_10275	JL12_10270
12158-5 Salp		Flf_a	-	IO49_11025	IO49_11020	IO49_11015	IO49_11010
10672/9 Salp		Flf1_a	-	JL04_00510	JL04_00505	JL04_00500	JL04_00495
		Flf4_b	nd	JL04_02875	JL04_02870	JL04_02865	JL04_02860
12656-12 Liver		Flf_b	+	N561_04060	N561_04065	N561_04070	N561_04075
		Flf1_a	-	N561_01845	N561_01840	N561_01835	N561_01830
		Flf3_b	-	N561_00640	N561_00645	N561_00650	N561_00655
F0003406		Flf_e	-	JP29_11380	JP29_11385	JP29_11390	JP29_11395
		Flf1_a	-	JP29_10935	JP29_10930	JP29_10925	JP29_10920
		Flf3_b	+	JP29_07840	JP29_07835	JP29_07830	JP29_07825
1797		Flf_d	+	JP31_09400	JP31_09405	JP31_09410	JP31_09415
		Flf1_a	-	JP31_03415	JP31_03410	JP31_03405	JP31_03400
7990		Flf_f	+	IO43_07505	IO43_07510	IO43_07515	IO43_07520
		Flf1_a	-	IO43_10350	IO43_10345	IO43_10340	IO43_10335
		Flf3_b	-	IO43_00295	IO43_00290	IO43_00285	IO43_00280
4895		Flf1_a	-	IO48_03905	IO48_03910	IO48_03915	IO48_03920
		Flf3_b	+	IO48_06375	IO48_06380	IO48_06385	IO48_06390
Avicor		Flf_a	+	IO44_09635	IO44_09630	IO44_09625	IO44_09620
		Flf3_c	-	IO44_06505	IO44_06510	IO44_06515	IO44_06520
IPDH697-78		Flf_b	+	JP30_01320	JP30_01325	JP30_01330	JP30_01335
		Flf1_a	-	JP30_00060	JP30_00065	JP30_00070	JP30_00075
Gerl. 3348/80		Flf2_a	nd	JP35_01070	JP35_01075	JP35_01080	JP35_01085
CCM5995		Flf_b	+	JP33_08280	JP33_08275	JP33_08270	JP33_08265
		Flf1_a	-	JP33_10015	JP33_10010	JP33_10005	JP33_10000
Gerl.4224/88		Flf_b	+	JP27_07830	JP27_07825	JP27_07820	JP27_07815
		Flf1_a	-	JP27_03760	JP27_03765	JP27_03770	JP27_03775
CCM5974		Flf3_b	+	JP36_08625	JP36_08620	JP36_08615	JP36_08610
		Flf4_h	nd	JP36_00955	JP36_00960	JP36_00965	JP36_00970
CCM5976		Flf1_a	-	P375_04220	P375_04225	P375_04230	P375_04235
		Flf3_c	-	P375_05635	P375_05630	P375_05625	P375_05620
		Flf4_b	nd	P375_06585	P375_06580	P375_06575	P375_06570
