# Supplementary material for: Chaperone-usher fimbriae in a diverse selection of Gallibacterium genomes
Source: BMC Genomics. 2014 Dec 12;15(1):1093. doi: 10.1186/1471-2164-15-1093 (PMC4299563; doi:10.1186/1471-2164-15-1093)
Supplement: Supplementary file 5 — Additional file 5: Table S2: Genetic organization of regions flanking CU fimbrial clusters of Gallibacterium spp. Depending on the CU cluster, genes found in the regions from 2600 to 4500 bp upstream and downstream of the fimbrial cluster are shown. Acccession numbers of the genes flanking fimbrial clusters are given as found in strain UMN179. (XLSX 17 KB) [file 12864_2014_6899_MOESM5_ESM.xlsx]

## Sheet: Sheet1
Fimbria cluster	CDS’s upstream of the CU cluster	CDS’s downstream of the CU cluster
flf and flf4	UMN179_00804 mechanosensitive channel MscS	UMN179_00813 queuine tRNA-ribosyltransferase
	[GenBank: YP_004419731.1]	[GenBank: YP_004419740.1]
	UMN179_00805 hypothetical protein	UMN179_00814 S-adenosylmethionine—tRNA ribosyltransferase-isomerase
	[GenBank: YP_004419732.1]	[GenBank: YP_004419741.1]
	UMN179_00806 asparagine synthetase B	UMN179_00815 O-succinylbenzoate synthase
	[GenBank: YP_004419733.1]	[GenBank: YP_004419742.1]
	UMN179_00807 putative transposase	UMN179_00816 putative transposase
	[GenBank: YP_004419734.1]	[GenBank: YP_004419743.1]
	UMN179_00808 transposase IS200 like protein
	[GenBank: YP_004419735.1]
flf1	UMN179_00747 hypothetical protein	UMN179_00754 phosphomannose isomerase type I
	[GenBank: YP_004419675.1]	[GenBank: YP_004419682.1]
	UMN179_00748 hypothetical protein	UMN179_00755 hypothetical protein
	[GenBank: YP_004419676.1]	[GenBank: YP_004419683.1]
	UMN179_00749 low temperature requirement A protein	UMN179_00756 mannose-specific PTS system protein IID
	[GenBank: YP_004419677.1]	[GenBank: YP_004419684.1]
flf2	UMN179_01399 putative sugar phosphatase	UMN179_01390 sn-glycerol-3-phosphate dehydrogenase subunit C
	[GenBank: YP_004420315.1]	[GenBank: YP_004420306.1]
	UMN179_01398 camphor resistance protein CrcB	UMN179_01389 anaerobic glycerol-3-phosphate dehydrogenase subunit B [GenBank: YP_004420305.1]
	[GenBank: YP_004420314.1]	UMN179_01388 glycerol-3-phosphate dehydrogenase subunit A
	UMN179_01397 dihydrofolate reductase	[GenBank: YP_004420304.1]
	[GenBank: YP_004420313.1]
flf3	UMN179_00298 phosphoglycerol transferase I	UMN179_00291 murein hydrolase B
	[GenBank: YP_004419232.1]	[GenBank: YP_004419225.1]
	UMN179_00297 3-demethylubiquinone-9 3 methyltransferase	UMN179_t0005 tRNA
	[GenBank: YP_004419231.1]	UMN179_00290 hypothetical protein
	UMN179_00296 hypothetical protein	[GenBank: YP_004419224.1]
	[GenBank: YP_004419230.1]	UMN179_00289 sulfur transfer protein TusE
		[GenBank: YP_004419223.1]
