# Supplementary material for: Chaperone-usher fimbriae in a diverse selection of Gallibacterium genomes
Source: BMC Genomics. 2014 Dec 12;15(1):1093. doi: 10.1186/1471-2164-15-1093 (PMC4299563; doi:10.1186/1471-2164-15-1093)
Supplement: Supplementary file 7 — Additional file 7: Table S3: The similarity of CU fimbrial proteins of Gallibacterium spp. to the proteins in the non-redundunt protein database. The first column shows CU fimbrial type determined based on the major fimbrial subunit protein phylogeny. The range in percent indicates the similarity of the particular protein to the proteins in the database depending on the strain analyzed. The coverage of the protein is shown in the brackets. (XLSX 11 KB) [file 12864_2014_6899_MOESM7_ESM.xlsx]

## Sheet: BlastP results
	Major fimbrial subunit		Chaperone		Usher		Adhesin
Flf	Avibacterium paragallinarum [GenBank: WP_017806535.1]	66-100% (100%) E=3e-68-7e-133	Gallibacterium anatis UMN179_00294 [GenBank: YP_004419228.1]	65-68% (95-100%) E=1e-100-7e-105	Gallibacterium anatis UMN179_00293 [GenBank: YP_004419227.1] Avibacterium paragallinarum [GenBank: WP_017806268.1]	69-70% (97%) E=0.0 61-62% (98%) E=0.0	G. anatis UMN179_00292 [GenBank: YP_004419226.1] Avibacterium paragallinarum [GenBank: WP_017806536.1; WP_017805706.1; WP_017806269.1]	25-85% (74-100%) E=1e-27-0.0 31-99% (78-100%) E=3e-29-0.0
Flf1	Acinetobacter baumanni [GenBank: EXR22831.1; EXR49507.1] Proteus mirabilis [GenBank: WP_004247530.1; WP_004247004.1]	43% (100%) E=2e-33-9e-35 44-49% (86-100%) E=2e-31-6e-36	Gallibacterium anatis UMN179_00810 [GenBank: YP_004419737.1] Gallibacterium anatis UMN179_00294 [GenBank: YP_004419228.1]	55-56% (100%) E=3e-83-5e-84 54-56% (100%) E=1e-82-1e-84	Gallibacterium anatis UMN179_00293 [GenBank: YP_004419227.1] Gallibacterium anatis UMN179_00811 [GenBank: YP_004419738.1] Avibacterium paragallinarum [GenBank: WP_017806268.1]	59-61% (95%) E=0.0 67-59% (98-99%) E=0.0 57-58% (97-98%) E=0.0	Haemophilus influenzae [GenBank: YP_004138288.1] Haemophilus aegyptius [GenBank: WP_006996155.1] Escherichia coli F17a-G [GenBank: Q99003.2; AAD17516.1; WP_000181224.1]	32% (51%) E=3e-18 30-31% (51%) E=1e-16-8e-17 33-35% (43-64%) E=2e-16-9e-19
Flf2	Escherichia coli F17 [GenBank: WP_000695739.1; YP_543841.1; WP_021549499.1] Proteus mirabilis [GenBank: YP_002150306.1]	45% (98-99%) E=9e-30-7e-34 44-45(99%) E=4e-28-6e-33	Escherichia coli F17 [GenBank: WP_021520533.1]	55% (97%) E=4e-82-6e-84	Escherichia coli F17 [GenBank: YP_671655.1; CAD33726.1; WP_021535467.1; WP_021524835; YP_006108775.1]	48% (96-97%) E=0.0	Haemophilus influenzae [GenBank: YP_004138288.1; WP_005707138.1] Haemophilus aegyptius [GenBank: WP_006996155.1]	31-33% (50-52%) E=5e-11-6e-13 31% (50-51%) E=1e-10
Flf3	Avibacterium paragallinarum [GenBank: WP_017805710.1; WP_021724487.1] Gallibacterium anatis UMN179_00809 [GenBank: YP_004419736.1]	42-49% (99-100%) E=3e-33-1e-42 47-48% (100%) E=2e-32-2e-34	Gallibacterium anatis UMN179_00810 [GenBank: YP_004419737.1]	65-66% (100%) E=2e-104-9e-107	Gallibacterium anatis UMN179_00811 [GenBank: YP_004419738.1] Avibacterium paragallinarum [GenBank: WP_017806268.1]	69-71% (99-100%) E=0.0 64% (99%) E=0.0	Avibacterium paragallinarum [GenBank: WP_017806536.1]	84-85% (100%) E=0.0
Flf4	Gallibacterium anatis UMN179_00295 [GenBank: YP_004419229.1] G. anatis UMN179_00809 [GenBank: YP_004419736.1] Avibacterium paragallinarum [GenBank: WP_017806535.1; WP_021724487.1; WP_017805710.1]	39-43% (99-100%) E=1e-29-2e-32 42-47% (100%) E=2e-22-9e-30 40-46% (100%) E=9e-24-4e-29	Gallibacterium anatis UMN179_00294 [GenBank: YP_004419228.1]	65-66% (100%) E=1e-104-9e-105	Gallibacterium anatis UMN179_00293 [GenBank: YP_004419227.1] Avibacterium paragallinarum [GenBank: WP_017806268.1]	69-70% (97%) E=0.0 61-62% (98%) E=0.0	Gallibacterium anatis UMN179_00292 [GenBank: YP_004419226.1] Gallibacterium anatis UMN179_00812 [GenBank: YP_004419739.1] Avibacterium paragallinarum [GenBank: WP_017806536.1; WP_017806269.1; WP_017805935.1]	44-60% (100%) E=1e-92-4e-143 77% (100%) E=0.0 31-60% (80-100%) E=4e-29-0.0
